# Supplementary material for: Aristolochia vallisicola (Aristolochiaceae), a new species from Peninsular Malaysia
Source: PhytoKeys. 2012 Jul 26;(14):15–22. doi: 10.3897/phytokeys.14.3354 (PMC3492923; doi:10.3897/phytokeys.14.3354)
Supplement: XML Treatment for Aristolochia vallisicola [file phytokeys.14.3354-treatment1.xml]

<!DOCTYPE tp:taxon-treatment
  PUBLIC "-//TaxonX//DTD Taxonomic Treatment Publishing DTD v0 20100105//EN" "tax-treatment-NSO.dtd">
<tp:taxon-treatment xmlns:tp="http://www.plazi.org/taxpub"><tp:treatment-meta><mixed-citation publication-type="journal"><person-group><name><surname>Yao</surname><given-names>Tze Leong</given-names></name></person-group><article-title>
                    <italic>Aristolochia vallisicola</italic> (Aristolochiaceae), a new species from Peninsular Malaysia</article-title><source>PhytoKeys</source><day>26</day><month>7</month><year>2012</year><volume>2012</volume><issue>14</issue><fpage>15</fpage><lpage>22</lpage><pub-id pub-id-type="doi">10.3897/phytokeys.14.3354</pub-id></mixed-citation></tp:treatment-meta><tp:nomenclature><tp:taxon-name>
                        <tp:taxon-name-part taxon-name-part-type="genus">Aristolochia</tp:taxon-name-part>
                        <tp:taxon-name-part taxon-name-part-type="species">vallisicola</tp:taxon-name-part>
                    		<object-id xmlns:xlink="http://www.w3.org/1999/xlink" xlink:type="simple">urn:lsid:ipni.org:names:77120982-1</object-id>
												<object-id xmlns:xlink="http://www.w3.org/1999/xlink" xlink:type="simple">http://species-id.net/wiki/Aristolochia_vallisicola</object-id>
								</tp:taxon-name><tp:taxon-authority>T.L.Yao</tp:taxon-authority><tp:taxon-status xmlns:xlink="http://www.w3.org/1999/xlink" xlink:type="simple">sp. nov.</tp:taxon-status><xref ref-type="fig" rid="F1">Figures 1</xref><xref ref-type="fig" rid="F2"/><xref ref-type="fig" rid="F3">3</xref></tp:nomenclature><tp:treatment-sec sec-type="Note"><title>Note.</title><p>This species differs from all other Peninsular Malaysian <italic><tp:taxon-name>Aristolochia</tp:taxon-name></italic> L. species in its lamina with pinnate lateral veins, inflorescence with a long peduncle, its disc-shaped perianth limb, annulated hairy perianth mouth and 3-lobed gynostemium. This species is similar to <italic><tp:taxon-name>Aristolochia coadunata</tp:taxon-name></italic> Backer in the lanceolate or oblanceolate lamina with pinnate lateral veins but differs in its larger disc-shaped perianth limb, 58–65 mm diam. versus 15–30 mm diam. in <italic><tp:taxon-name>Aristolochia coadunata</tp:taxon-name></italic> and its longer peduncle, 15.5–17 cm long versus up to 2 cm long in <italic><tp:taxon-name>Aristolochia coadunata</tp:taxon-name></italic>. This species is also similar to <italic><tp:taxon-name>Aristolochia versicolor</tp:taxon-name></italic> S.M.Huang in the lanceolate or oblanceolate lamina with pinnate lateral veins but differs in its longer petiole, 2.5–7 cm long versus 1–2 cm long, broader leaves, at least 7.5 cm wide versus to 6.5 cm wide, and longer peduncle, 15.5–17 cm long versus 2–3(–10) cm long in <italic><tp:taxon-name>Aristolochia versicolor</tp:taxon-name></italic>. The summary and other characters comparison is presented in <xref ref-type="table" rid="T1">Table 1</xref>.</p><p><bold>Type.</bold> <bold>Peninsular Malaysia</bold>. Pahang: Genting Highlands, Awana Waterfall. 26 November 1999 (fl), R.Kiew 4879 (holotype SING!, barcode 78162).</p><table-wrap id="T1" position="float" orientation="portrait"><label>Table 1.</label><caption><p>Comparison of <italic><tp:taxon-name>Aristolochia vallisicola</tp:taxon-name></italic>, <italic><tp:taxon-name>Aristolochia coadunata</tp:taxon-name></italic> and <italic><tp:taxon-name>Aristolochia versicolor</tp:taxon-name></italic>.</p></caption><table><tbody><tr><th rowspan="1" colspan="1">Characters</th><th rowspan="1" colspan="1"><italic><tp:taxon-name>Aristolochia vallisicola</tp:taxon-name></italic></th><th rowspan="1" colspan="1">*<italic><tp:taxon-name>Aristolochia coadunata</tp:taxon-name></italic></th><th rowspan="1" colspan="1">**<italic><tp:taxon-name>Aristolochia versicolor</tp:taxon-name></italic> (China)</th><th rowspan="1" colspan="1">***<italic><tp:taxon-name>Aristolochia versicolor</tp:taxon-name></italic> (Thailand)</th></tr><tr><td rowspan="1" colspan="1">Petiole length; indumentum</td><td rowspan="1" colspan="1">2.5–7 cm long; puberulous</td><td rowspan="1" colspan="1">3–9 cm long; pubescent</td><td rowspan="1" colspan="1">1–2 cm long; sparsely pilose</td><td rowspan="1" colspan="1">1–2 cm long; adpressed hairy</td></tr><tr><td rowspan="1" colspan="1">Lamina; length by width (cm)</td><td rowspan="1" colspan="1">lanceolate, oblanceolate or broadly oblanceolate; 15–24 × 7.5–14</td><td rowspan="1" colspan="1">ovate oblong to lanceolate, rarely ovate; 7.5–33 × 4–12</td><td rowspan="1" colspan="1">narrowly elliptic to lanceolate-elliptic; 14–25 × 4–6.5</td><td rowspan="1" colspan="1">oblanceolate, oblong-oblanceolate, or elliptic oblong; 11.2–17.5 × 3.4–4.7</td></tr><tr><td rowspan="1" colspan="1">Lamina base; sinus depth (mm)</td><td rowspan="1" colspan="1">cordate; 2–3</td><td rowspan="1" colspan="1">cordate; 5–10</td><td rowspan="1" colspan="1">narrowly auriculate; 5–7 </td><td rowspan="1" colspan="1">narrowly, slightly cordate</td></tr><tr><td rowspan="1" colspan="1">Pinnate lateral vein pairs</td><td rowspan="1" colspan="1">6–7</td><td rowspan="1" colspan="1">4–6</td><td rowspan="1" colspan="1">9–10</td><td rowspan="1" colspan="1">7–8</td></tr><tr><td rowspan="1" colspan="1">Inflorescence</td><td rowspan="1" colspan="1">cauline; peduncle 15.5–17 cm long, divided into 4–5 internodes of different lengths</td><td rowspan="1" colspan="1">in axils of foliage leaves, rarely cauline; peduncle up to 2 cm long</td><td rowspan="1" colspan="1">in axils of foliage leaves, peduncle 2–3 cm long</td><td rowspan="1" colspan="1">in axils of foliage leaves, peduncle ca 10 cm long</td></tr><tr><td rowspan="1" colspan="1">Bract indumentum</td><td rowspan="1" colspan="1">pilose</td><td rowspan="1" colspan="1">puberulous</td><td rowspan="1" colspan="1">—</td><td rowspan="1" colspan="1">pilose</td></tr><tr><td rowspan="1" colspan="1">Perianth</td><td rowspan="1" colspan="1">tube geniculately curved, utricle cylindric, ca 30 × 8 mm, tube ca 35 × 8 mm; limb disc-shaped, 58–65 mm diam., 3-lobed, mouth annulate</td><td rowspan="1" colspan="1">tube geniculately curved, utricle ovoid tubular, 35–30 × 7 mm, tube cylindric, 30–45 × 6 mm, limb disc-shaped, 15–30 mm diam., obscurely 3-lobed, mouth not annulate</td><td rowspan="1" colspan="1">tube geniculately curved, basal portion of tube 30–40 × 6–8 mm; limb disc-shaped, 40–60 mm diam., 3-lobed, mouth annulate</td><td rowspan="1" colspan="1">tube geniculately curved, utricle ovoid, 8–10 × 8–12 mm, tube ca 13–23 × 5–7 mm; limb disc-shaped, 46–50 mm diam.</td></tr><tr><td rowspan="1" colspan="1"><bold>Distribution</bold></td><td rowspan="1" colspan="1">Peninsular Malaysia</td><td rowspan="1" colspan="1">Sumatra, Java, <sup>†</sup>Peninsular Malaysia (<xref ref-type="bibr" rid="B6">Hou 1984</xref>; <xref ref-type="bibr" rid="B10">Igarashi and Fukuda 1999</xref>)</td><td rowspan="1" colspan="1">China: Guangdong, Guangxi, Yunnan (<xref ref-type="bibr" rid="B7">Huang et al. 2003</xref>)</td><td rowspan="1" colspan="1">North Eastern Thailand (<xref ref-type="bibr" rid="B14">Phuphathanaphong 1987</xref>)</td></tr></tbody></table><table-wrap-foot><fn><p>* Images of Backer 26130 (L), Bosscha s.n.(BO-108722) (BO), Schouten s.n. (BO-108723 &amp; BO-108735) (BO),van Steenis 4317, 7326, 12625 (L) seen. Comparison also based on species description and drawings (<xref ref-type="bibr" rid="B1">Backer 1920</xref>; <xref ref-type="bibr" rid="B6">Hou 1984</xref>, fig. 12; <xref ref-type="bibr" rid="B16">van Steenis 2006</xref>, colour plate 4).</p></fn><fn><p>** Type specimen could not be located. Comparison based on species description and line drawings (<xref ref-type="bibr" rid="B9">Hwang 1981</xref>, fig. 4; <xref ref-type="bibr" rid="B7">Huang et al. 2003</xref>, fig. 222, 4–6).</p></fn><fn><p>*** Comparison based on images of Beusekom and Phengklai 2985 (L) and its line drawing, and species description (<xref ref-type="bibr" rid="B14">Phuphathanaphong 1987</xref>, fig. 13).</p></fn><fn><p><sup>†</sup> Igarashi and Fukuda (1997) recognised <italic><tp:taxon-name>Aristolochia coadunata</tp:taxon-name></italic> as occurring in Peninsular Malaysia and mentioned that it is one of the food plants of <italic><tp:taxon-name>Parides (Atrophaneura) sycorax</tp:taxon-name></italic>. I have not seen any <italic><tp:taxon-name>Aristolochia coadunata</tp:taxon-name></italic> specimens from Peninsular Malaysia.</p></fn></table-wrap-foot></table-wrap></tp:treatment-sec><tp:treatment-sec sec-type="Description"><title>Description.</title><p>Slender climber. Stem ca 2.5 mm thick, surface shallowly furrowed, sometimes smooth, puberulent, trichomes hooked. <bold>Leaves:</bold> petiole twisted, 2.5–7 cm long, ca 2.5 mm thick, puberulent, indumentum a mix of hooked and straight hairs; lamina lanceolate or narrowly oblanceolate or oblanceolate, 15–24 × 7.5–14 cm; base cordate, auricles rounded, sinus 2–3 mm deep, 8–12 mm wide, margin entire, apex acute; leathery; lamina surface above glabrescent, with scattered black gland dots, lamina surface below puberulent, indumentum a mix of longer straight and shorter hooked hairs; midrib above sunken, below prominent; lateral veins pinnate, above faint, below prominent, basal pair 1, pinnate pairs 5–7; intercostal veins net-like. <bold>Inflorescences<!--PageBreak--></bold> cauline, solitary; peduncle branched once; 15.5–17 cm long, ca 2 mm thick, puberulent, indumentum mainly of hooked trichomes, scattered with long spreading hairs. Bracts ovate, ca 3 × 1.5 mm, pubescence, base cuneate, apex acute. <bold>Flowers:</bold> pedicel ca 40 mm long, ovary ca 13 × 2 mm, villous; perianth glossy, greyish pale orange with purple tinge, purple beneath, ca 6.5 cm long, outer surface sparsely villose with shorter hooked trichomes, tube geniculately curved, utricle cylindric, ca 30 × 8 mm, inner surface with a glistening white patch of stellate trichomes, perianth tube ca 35 × 8 mm, limb disc-shaped, 5.8–6.5 cm diam., 3-lobed, venation faint, mouth annulate, villous; gynostemium in transverse section faintly trigonal; stamens 6, anthers ca 3 × 0.3 mm; stigmatic lobes 3, conical, ca 0.8 mm long, apex blunt. <bold>Fruit</bold> and <bold>seed</bold> unknown.</p><fig id="F1" position="float" orientation="portrait"><label>Figure 1.</label><caption><p>Distribution of <italic><tp:taxon-name>Aristolochia vallisicola</tp:taxon-name></italic> (●).</p></caption><graphic xmlns:xlink="http://www.w3.org/1999/xlink" xlink:href="PhytoKeys-014-015-g001.jpg" position="float" orientation="portrait" xlink:type="simple"/></fig><fig id="F2" position="float" orientation="portrait"><label>Figure 2.</label><caption><p>Type specimen of <italic><tp:taxon-name>Aristolochia vallisicola</tp:taxon-name></italic> (Kiew RK 4879, SING, barcode 78162).</p></caption><graphic xmlns:xlink="http://www.w3.org/1999/xlink" xlink:href="PhytoKeys-014-015-g002.jpg" position="float" orientation="portrait" xlink:type="simple"/></fig><fig id="F3" position="float" orientation="portrait"><label>Figure 3.</label><caption><p><italic><tp:taxon-name>Aristolochia vallisicola</tp:taxon-name></italic> T.L. Yao, <bold>A</bold> insertion of an inflorescence in axil of petiole scar at thickened stem node <bold>B</bold> villous inflorescence bract <bold>C</bold> annulated perianth mouth <bold>D</bold> an inflorescence with an opened flower <bold>E</bold> flower bud <bold>F</bold> gynostemium. (All from Kiew RK 4879.)</p></caption><graphic xmlns:xlink="http://www.w3.org/1999/xlink" xlink:href="PhytoKeys-014-015-g003.jpg" position="float" orientation="portrait" xlink:type="simple"/></fig></tp:treatment-sec><tp:treatment-sec sec-type="Vernacular name"><title>Vernacular name.</title><p><italic>Akar telinga berok</italic> (Malay).</p></tp:treatment-sec><tp:treatment-sec sec-type="Distribution"><title>Distribution.</title><p><italic><tp:taxon-name>Aristolochia vallisicola</tp:taxon-name></italic> isendemic in Peninsular Malaysia, Pahang. It has only been found on Titiwangsa Range and its vicinities.</p></tp:treatment-sec><tp:treatment-sec sec-type="Ecology"><title>Ecology.</title><p>Thisspecies occurs in highland valleys of lower montane forest about 1000 m altitude and often by rocky streamsides. Specimens with flowers werecollected in September and November.</p></tp:treatment-sec><tp:treatment-sec sec-type="Etymology"><title>Etymology.</title><p>The species name <italic>vallisicola</italic> denotes its habitat preference for valleys.</p></tp:treatment-sec><tp:treatment-sec sec-type="Conservation status"><title>Conservation status.</title><p>Least Concern. This species occurs above 1000 m altitude, a habitat which is protected by Malaysian legislation.</p></tp:treatment-sec><tp:treatment-sec sec-type="Specimens examined"><title>Specimens examined.</title><p>Peninsular Malaysia, Pahang: Ulu Kelau, Raub, 24 September 1929 (fl), Kalong FMS 20248 (KEP, barcode 196080); Genting Tea Estate, R. Kiew s.n. (KEP, barcode 196081).</p></tp:treatment-sec><ref-list><ref id="B6"><mixed-citation xmlns:xlink="http://www.w3.org/1999/xlink" xlink:type="simple"><person-group><name name-style="western"><surname>Hou</surname><given-names>D</given-names></name></person-group> (<year>1984</year>)<article-title> Aristolochiaceae.</article-title><source> Flora Malesiana, Ser.I, </source><volume>10</volume>: <fpage>53</fpage>-<lpage>108</lpage>.</mixed-citation></ref><ref id="B10"><mixed-citation xmlns:xlink="http://www.w3.org/1999/xlink" xlink:type="simple"><person-group><name name-style="western"><surname>Igarashi</surname><given-names>S</given-names></name><name name-style="western"><surname>Fukuda</surname><given-names>H</given-names></name></person-group> (<year>1999</year>)<source> The Life Histories of Asian Butterflies 1. Tokai University Press. 1–549.</source></mixed-citation></ref><ref id="B7"><mixed-citation xmlns:xlink="http://www.w3.org/1999/xlink" xlink:type="simple"><person-group><name name-style="western"><surname>Huang</surname><given-names>S-M</given-names></name><name name-style="western"><surname>Kelly</surname><given-names>LM</given-names></name><name name-style="western"><surname>Gilbert</surname><given-names>MG</given-names></name></person-group> (<year>2003</year>)<article-title> Aristolochiaceae.</article-title><source>Flora of China </source><volume>5</volume>: <fpage>246</fpage>-<lpage>269</lpage>.</mixed-citation></ref><ref id="B14"><mixed-citation xmlns:xlink="http://www.w3.org/1999/xlink" xlink:type="simple"><person-group><name name-style="western"><surname>Phuphathanaphong</surname><given-names>L</given-names></name></person-group> (<year>1987</year>)<article-title> Aristolochiaceae.</article-title><source>Flora of Thailand </source><volume>5</volume>: <fpage>1</fpage>-<lpage>31</lpage>.</mixed-citation></ref><ref id="B1"><mixed-citation xmlns:xlink="http://www.w3.org/1999/xlink" xlink:type="simple"><person-group><name name-style="western"><surname>Backer</surname><given-names>CA</given-names></name></person-group> (<year>1920</year>)<article-title> Contributiones ad Cognitionem Florae Indiae Batavae. Bull. Jard. Bot. Buitenzorg ser.</article-title><source>III, </source><volume>2</volume>: <fpage>315</fpage>-<lpage>330</lpage>.</mixed-citation></ref><ref id="B16"><mixed-citation xmlns:xlink="http://www.w3.org/1999/xlink" xlink:type="simple"><person-group><name name-style="western"><surname>van Steenis</surname><given-names>CGGJ</given-names></name></person-group> (<year>2006</year>)<source> Flora Pergunungan Jawa (Mountain Flora of Java). Translated by Kartawinata JA. LIPI, Bogor, 1–259.</source></mixed-citation></ref><ref id="B9"><mixed-citation xmlns:xlink="http://www.w3.org/1999/xlink" xlink:type="simple"><person-group><name name-style="western"><surname>Hwang</surname><given-names>SM</given-names></name></person-group> (<year>1981</year>)<article-title> Materials for Chinese <italic>Aristolochia</italic>.</article-title><source>Acta Phytotaxonomica Sinica </source><volume>19</volume>: <fpage>222</fpage>-<lpage>231</lpage>.</mixed-citation></ref></ref-list></tp:taxon-treatment>
